# Supplementary material for: Ascertaining the biochemical function of an essential pectin methylesterase in the gut microbe Bacteroides thetaiotaomicron
Source: J Biol Chem. 2021 Jan 13;295(52):18625–37. doi: 10.1074/jbc.RA120.014974 (PMC7939467; doi:10.1074/jbc.RA120.014974)
Supplement: Supplementary file 1 [file mmc1.zip]

Archive with 7 entries (7 files):
- 161769_2_supp_613881_qsbcs6.pdf
- 161769_2_supp_613882_q5bc56.pdf
- 161769_2_supp_613883_q3bc36.pdf
- 161769_2_supp_613884_q6bc66.pdf
- 161769_2_supp_613885_q5bc56.pdf
- 161769_2_supp_613886_qcbcc6.pdf
- 161769_2_supp_613902_q3bh43.pdf
